# Supplementary material for: Structural and Dynamic Disturbances Revealed by Molecular Dynamics Simulations Predict the Impact on Function of CCT5 Chaperonin Mutations Associated with Rare Severe Distal Neuropathies
Source: Int J Mol Sci. 2023 Jan 19;24(3):2018. doi: 10.3390/ijms24032018 (PMC9917133; doi:10.3390/ijms24032018)
Supplement: Supplementary file 1 [file ijms-24-02018-s001.zip]

Archive with 5 entries (5 files):
- Figure S1.tif
- Figure S2.tif
- Figure S3.tif
- Video S-V1.mp4
- Video S-V2.mp4
